# Supplementary material for: In vivo mouse model of calcific myonecrosis induced by injury
Source: PLoS One. 2026 Apr 22;21(4):e0346816. doi: 10.1371/journal.pone.0346816 (PMC13102222; doi:10.1371/journal.pone.0346816)
Supplement: S2 Table — (XLSX) [file pone.0346816.s005.xlsx]

## Sheet: Fig 1b
Vehicle	Notexin
0.58	143.8
0.05	95.91
0	94.8

## Sheet: Fig 2c
Control	Day 1	Day 2	Day 3
0	36	101	261
0	37	105	288
0	33	99	241

## Sheet: Fig 2d
TNF-α
	Average	SD
Control	1	0.250014
Notexin	162.579	30.3117
IL-6
	Average	SD
Control	1	0.530608
Notexin	43.7133	16.4374

## Sheet: Fig 3a
Control	Notexin
1.09556	61.4637
1	71.7546
0.382889	89.5734

## Sheet: Fig 3b
Control	Notexin
0.858564	177.703
1	129.487
0.907516	167.73

## Sheet: Fig 3c
Control	Notexin
0.835088	127.116
1	79.3413
1.1434	91.1392

## Sheet: Fig 3f
Control	Notexin
1.22547	235.025
1	172.446
0.743979	220.811

## Sheet: Fig 3g
Control	Notexin
0.5	41.3552
1	29.1752
0.647673	35.6707

## Sheet: Fig 3h
Control	Notexin
2.02706	3.22913
1.42831	4.33978
1.15636	1.74825
1.85795	3.06687
1.28205	2.28759
1.88537	1.42374
	2.1299
	1.88537
	3.22913

## Sheet: Fig 3i
Control	Notexin
1	8.97968
1.18372	8.91768
2.85469	18.8088

[truncated: 7 more sheets: Fig 5d, S1a Fig, S1b Fig, S1c Fig, S2a Fig, S2b Fig, S2d Fig]
